# Supplementary material for: Impact of Pollution on Cancer: A Systematic Review and Meta-Analysis with Focus on Air Pollution
Source: Int J Environ Res Public Health. 2026 Mar 30;23(4):429. doi: 10.3390/ijerph23040429 (PMC13116831; doi:10.3390/ijerph23040429)
Supplement: Supplementary file 1 [file ijerph-23-00429-s001.zip]

Archive with 1 entries (1 files):
- ijerph-4175881-supplementary.pdf
